# Supplementary material for: Meta-Transcriptomic Analysis Uncovers the Presence of Four Novel Viruses and Multiple Known Virus Genera in a Single Hibiscus rosa-sinensis Plant in Colombia
Source: Viruses. 2024 Feb 7;16(2):267. doi: 10.3390/v16020267 (PMC10891833; doi:10.3390/v16020267)
Supplement: Supplementary file 1 [file viruses-16-00267-s001.zip]

Archive with 1 entries (1 files):
- viruses-2848632-supplementary.pdf
